# Supplementary material for: Effects of Environmental Temperature and Humidity on the Geometry and Strength of Polycarbonate Specimens Prepared by Fused Filament Fabrication
Source: Materials (Basel). 2020 Oct 3;13(19):4414. doi: 10.3390/ma13194414 (PMC7579282; doi:10.3390/ma13194414)
Supplement: Supplementary file 1 [file materials-13-04414-s001.zip]

Archive with 20 entries (20 files):
- Fig1.tif
- __MACOSX/._Fig1.tif
- Fig2.tif
- __MACOSX/._Fig2.tif
- Fig3.tif
- __MACOSX/._Fig3.tif
- Fig4.tif
- __MACOSX/._Fig4.tif
- Fig5.tif
- __MACOSX/._Fig5.tif
- Fig6.tif
- __MACOSX/._Fig6.tif
- Fig7.tif
- __MACOSX/._Fig7.tif
- Fig8.tif
- __MACOSX/._Fig8.tif
- Fig9.tif
- __MACOSX/._Fig9.tif
- Fig10.tif
- __MACOSX/._Fig10.tif
